# Supplementary material for: A novel kinetic energy harvesting system for lifetime deployments of wildlife trackers
Source: PLoS One. 2023 May 17;18(5):e0285930. doi: 10.1371/journal.pone.0285930 (PMC10191315; doi:10.1371/journal.pone.0285930)
Supplement: S1 Data — (ZIP) [file pone.0285930.s005.zip]

Archive with 54 entries (50 files):
- Data [PONE-D-23-04652]/
- Data [PONE-D-23-04652]/V1_Dataanalysis.py
- __MACOSX/Data [PONE-D-23-04652]/._V1_Dataanalysis.py
- Data [PONE-D-23-04652]/.DS_Store
- __MACOSX/Data [PONE-D-23-04652]/._.DS_Store
- Data [PONE-D-23-04652]/Cleaned_data.xlsx
- __MACOSX/Data [PONE-D-23-04652]/._Cleaned_data.xlsx
- Data [PONE-D-23-04652]/Experiment8_dataanalysis.py
- __MACOSX/Data [PONE-D-23-04652]/._Experiment8_dataanalysis.py
- Data [PONE-D-23-04652]/V2_Dataanalysis.py
- __MACOSX/Data [PONE-D-23-04652]/._V2_Dataanalysis.py
- Data [PONE-D-23-04652]/V2_GPS_decompression.txt
- __MACOSX/Data [PONE-D-23-04652]/._V2_GPS_decompression.txt
- Data [PONE-D-23-04652]/Raw data/
- Data [PONE-D-23-04652]/Raw data/V1/
- Data [PONE-D-23-04652]/Raw data/.DS_Store
- __MACOSX/Data [PONE-D-23-04652]/Raw data/._.DS_Store
- Data [PONE-D-23-04652]/Raw data/V2/
- Data [PONE-D-23-04652]/Raw data/V1/V1_Baseline.xlsx
- __MACOSX/Data [PONE-D-23-04652]/Raw data/V1/._V1_Baseline.xlsx
- Data [PONE-D-23-04652]/Raw data/V1/Experiment1_raw.xlsx
- __MACOSX/Data [PONE-D-23-04652]/Raw data/V1/._Experiment1_raw.xlsx
- Data [PONE-D-23-04652]/Raw data/V1/Experiment4_raw.xlsx
- __MACOSX/Data [PONE-D-23-04652]/Raw data/V1/._Experiment4_raw.xlsx
- Data [PONE-D-23-04652]/Raw data/V1/V1_Powercurve.otii
- __MACOSX/Data [PONE-D-23-04652]/Raw data/V1/._V1_Powercurve.otii
- Data [PONE-D-23-04652]/Raw data/V1/Experiment3_raw.xlsx
- __MACOSX/Data [PONE-D-23-04652]/Raw data/V1/._Experiment3_raw.xlsx
- Data [PONE-D-23-04652]/Raw data/V1/Experiment2_raw.xlsx
- __MACOSX/Data [PONE-D-23-04652]/Raw data/V1/._Experiment2_raw.xlsx
- Data [PONE-D-23-04652]/Raw data/V2/Experiment8_uncompressed.xlsm
- __MACOSX/Data [PONE-D-23-04652]/Raw data/V2/._Experiment8_uncompressed.xlsm
- Data [PONE-D-23-04652]/Raw data/V2/V2_Baseline.xlsx
- __MACOSX/Data [PONE-D-23-04652]/Raw data/V2/._V2_Baseline.xlsx
- Data [PONE-D-23-04652]/Raw data/V2/Experiment7_raw.xlsx
- __MACOSX/Data [PONE-D-23-04652]/Raw data/V2/._Experiment7_raw.xlsx
- Data [PONE-D-23-04652]/Raw data/V2/Experiment6_raw.xlsx
- __MACOSX/Data [PONE-D-23-04652]/Raw data/V2/._Experiment6_raw.xlsx
- Data [PONE-D-23-04652]/Raw data/V2/V2_Powercurve.otii
- __MACOSX/Data [PONE-D-23-04652]/Raw data/V2/._V2_Powercurve.otii
- Data [PONE-D-23-04652]/Raw data/V2/Experiment6_journal.xlsx
- __MACOSX/Data [PONE-D-23-04652]/Raw data/V2/._Experiment6_journal.xlsx
- Data [PONE-D-23-04652]/Raw data/V2/Experiment5_raw.xlsx
- __MACOSX/Data [PONE-D-23-04652]/Raw data/V2/._Experiment5_raw.xlsx
- Data [PONE-D-23-04652]/Raw data/V2/Experiment5_journal.xlsx
- __MACOSX/Data [PONE-D-23-04652]/Raw data/V2/._Experiment5_journal.xlsx
- Data [PONE-D-23-04652]/Raw data/V2/Experiment5_downloadedHEX.txt
- __MACOSX/Data [PONE-D-23-04652]/Raw data/V2/._Experiment5_downloadedHEX.txt
- Data [PONE-D-23-04652]/Raw data/V2/Experiment6_downloadedHEX.txt
- __MACOSX/Data [PONE-D-23-04652]/Raw data/V2/._Experiment6_downloadedHEX.txt
- Data [PONE-D-23-04652]/Raw data/V2/V2_Baseline_downloadedHEX.txt
- __MACOSX/Data [PONE-D-23-04652]/Raw data/V2/._V2_Baseline_downloadedHEX.txt
- Data [PONE-D-23-04652]/Raw data/V2/Experiment8_raw.xlsx
- __MACOSX/Data [PONE-D-23-04652]/Raw data/V2/._Experiment8_raw.xlsx
