# Supplementary material for: A novel kinetic energy harvesting system for lifetime deployments of wildlife trackers
Source: PLoS One. 2023 May 17;18(5):e0285930. doi: 10.1371/journal.pone.0285930 (PMC10191315; doi:10.1371/journal.pone.0285930)
Supplement: S1 Data — (ZIP) [file pone.0285930.s005.zip › Data [PONE-D-23-04652]/Cleaned_data.xlsx]

## Sheet: V1_Experiment1-4
Sequence number	Baseline (HEX)	Basline (DEC)	Baseline (From 0)	Exp 1 (HEX)	Exp 1 (DEC)	Exp 1 (From 0)	Exp 2 (HEX)	Exp 2 (DEC)	Exp 2 (From 0)	Exp 3 (HEX)	Exp 3 (DEC)	Exp 3 (From 0)	Exp 4 (HEX)	Exp 4 (DEC)	Exp 4 (From 0)
1	0c78	3192	0	0c25	3109	0	0c0c	3084	0	0c2c	3116	0	0c6b	3179	0
2	0c73	3187	-5	0c22	3106	-3	0c12	3090	6	0c29	3113	-3
3	0c6b	3179	-13	0c1c	3100	-9				0c43	3139	23
4	0c64	3172	-20	0c17	3095	-14	0c12	3090	6
5	0c5f	3167	-25	0c17	3095	-14
6	0c5b	3163	-29	0c17	3095	-14	0c07	3079	-5
7	0c53	3155	-37	0c12	3090	-19
8				0c0c	3084	-25	0c03	3075	-9
9	0c4a	3146	-46	0c09	3081	-28				0c7c	3196	80
10				0c07	3079	-30
11
12	0c3a	3130	-62				0bf3	3059	-25	0c7a	3194	78
13				0bf7	3063	-46	0bec	3052	-32	0c75	3189	73
14	0c30	3120	-72	0bf7	3063	-46	0bf1	3057	-27
15	0c2c	3116	-76	0bf1	3057	-52
16	0c25	3109	-83	0bee	3054	-55
17	0c20	3104	-88
18													0c30	3120	-59
19	0c17	3095	-97	0bec	3052	-57	0bda	3034	-50
20	0c10	3088	-104	0bea	3050	-59
21	0c0c	3084	-108
22	0c07	3079	-113	0bdf	3039	-70
23	0c03	3075	-117	0bdf	3039	-70	0bdd	3037	-47
24	0bfc	3068	-124	0bdd	3037	-72	0bdd	3037	-47	0c97	3223	107
25	0bf5	3061	-131				0bd4	3028	-56
26	0bf3	3059	-133	0bd6	3030	-79
27				0bd0	3024	-85
28				0bd2	3026	-83				0ca9	3241	125
29	0be3	3043	-149	0bcd	3021	-88	0bd0	3024	-60
30	0bdd	3037	-155	0bc9	3017	-92	0bcb	3019	-65
31	0bd8	3032	-160				0bc7	3015	-69
32	0bd2	3026	-166	0bc5	3013	-96
33				0bbe	3006	-103
34	0bc9	3017	-175	0bbc	3004	-105				0cb5	3253	137
35	0bc5	3013	-179
36	0bbe	3006	-186							0cae	3246	130
37	0bbc	3004	-188							0ca6	3238	122
38
39
40
41													0bf5	3061	-118
42
43
44
45
46
47
48													0bd8	3032	-147

## Sheet: V2_Experiment5-7
Sequence number	Baseline (Downloaded from EEPROM)	Basline (DEC)	Baseline (From 0)	Exp 5 (Downloaded from EEPROM)	Exp 5 (DEC)	Exp 5 (From 0)	Exp 6 (Downloaded from EEPROM)	Exp 6 (DEC)	Exp 6 (From 0)	Exp 7 (HEX)	Exp 7 (DEC)	Exp 7 (From 0)
1	174	3414.12	0.117647	165	3382.35	0.00294118	169	3396.47	0.000588235	0d73	3443	0
2	172	3407.06	-6.94118	164	3378.82	-3.52647	171	3403.53	7.05941
3	169	3396.47	-17.5294	164	3378.82	-3.52647	173	3410.59	14.1182
4	167	3389.41	-24.5882	163	3375.29	-7.05588	175	3417.65	21.1771	0d6b	3435	-8
5	166	3385.88	-28.1176	165	3382.35	0.00294118	176	3421.18	24.7065
6	163	3375.29	-38.7059	164	3378.82	-3.52647	180	3435.29	38.8241	0d68	3432	-11
7	161	3368.24	-45.7647	166	3385.88	3.53235	185	3452.94	56.4712	0d65	3429	-14
8	159	3361.18	-52.8235	166	3385.88	3.53235	185	3452.94	56.4712
9	157	3354.12	-59.8824	167	3389.41	7.06176	188	3463.53	67.0594	0d5f	3423	-20
10	156	3350.59	-63.4118	167	3389.41	7.06176	193	3481.18	84.7065	0d5d	3421	-22
11	153	3340	-74	167	3389.41	7.06176	193	3481.18	84.7065	0d5a	3418	-25
12	151	3332.94	-81.0588	167	3389.41	7.06176	195	3488.24	91.7653
13	150	3329.41	-84.5882	167	3389.41	7.06176	198	3498.82	102.354	0d54	3412	-31
14	147	3318.82	-95.1765	168	3392.94	10.5912	204	3520	123.53
15	145	3311.76	-102.235	167	3389.41	7.06176	206	3527.06	130.589
