# Supplementary material for: A novel kinetic energy harvesting system for lifetime deployments of wildlife trackers
Source: PLoS One. 2023 May 17;18(5):e0285930. doi: 10.1371/journal.pone.0285930 (PMC10191315; doi:10.1371/journal.pone.0285930)
Supplement: S1 Data — (ZIP) [file pone.0285930.s005.zip › Data [PONE-D-23-04652]/Raw data/V1/V1_Baseline.xlsx]

## Sheet: in
Data	Operator	Sequence number	Timestamp
0bbc	SIGFOX_Denmark_IOTDK	413	2022-01-26 22:31:06
0bbe	SIGFOX_Denmark_IOTDK	412	2022-01-26 18:29:45
0bc5	SIGFOX_Denmark_IOTDK	411	2022-01-26 14:28:28
0bc9	SIGFOX_Denmark_IOTDK	410	2022-01-26 10:27:09
0bd2	SIGFOX_Denmark_IOTDK	408	2022-01-26 02:24:43
0bd8	SIGFOX_Denmark_IOTDK	407	2022-01-25 22:23:29
0bdd	SIGFOX_Denmark_IOTDK	406	2022-01-25 18:22:13
0be3	SIGFOX_Denmark_IOTDK	405	2022-01-25 14:20:59
0bf3	SIGFOX_Denmark_IOTDK	402	2022-01-25 02:17:18
0bf5	SIGFOX_Denmark_IOTDK	401	2022-01-24 22:16:02
0bfc	SIGFOX_Denmark_IOTDK	400	2022-01-24 18:14:49
0c03	SIGFOX_Denmark_IOTDK	399	2022-01-24 14:13:32
0c07	SIGFOX_Denmark_IOTDK	398	2022-01-24 10:12:16
0c0c	SIGFOX_Denmark_IOTDK	397	2022-01-24 06:11:03
0c10	SIGFOX_Denmark_IOTDK	396	2022-01-24 02:09:46
0c17	SIGFOX_Denmark_IOTDK	395	2022-01-23 22:08:31
0c20	SIGFOX_Denmark_IOTDK	393	2022-01-23 14:05:52
0c25	SIGFOX_Denmark_IOTDK	392	2022-01-23 10:04:38
0c2c	SIGFOX_Denmark_IOTDK	391	2022-01-23 06:03:19
0c30	SIGFOX_Denmark_IOTDK	390	2022-01-23 02:01:57
0c3a	SIGFOX_Denmark_IOTDK	388	2022-01-22 17:59:09
0c4a	SIGFOX_Denmark_IOTDK	385	2022-01-22 05:55:01
0c53	SIGFOX_Denmark_IOTDK	383	2022-01-21 21:52:02
0c5b	SIGFOX_Denmark_IOTDK	382	2022-01-21 17:50:35
0c5f	SIGFOX_Denmark_IOTDK	381	2022-01-21 13:49:04
0c64	SIGFOX_Denmark_IOTDK	380	2022-01-21 09:47:33
0c6b	SIGFOX_Denmark_IOTDK	379	2022-01-21 05:46:05
0c73	SIGFOX_Denmark_IOTDK	378	2022-01-21 01:44:35
0c78	SIGFOX_Denmark_IOTDK	377	2022-01-20 21:43:01
0c7c	SIGFOX_Denmark_IOTDK	376	2022-01-20 17:41:30
0c89	SIGFOX_Denmark_IOTDK	374	2022-01-20 09:38:33
0c8b	SIGFOX_Denmark_IOTDK	373	2022-01-20 05:37:05
0c92	SIGFOX_Denmark_IOTDK	372	2022-01-20 01:35:47
0c97	SIGFOX_Denmark_IOTDK	371	2022-01-19 21:34:18
0c9f	SIGFOX_Denmark_IOTDK	370	2022-01-19 17:32:53
0c9f	SIGFOX_Denmark_IOTDK	369	2022-01-19 13:31:32
0ca9	SIGFOX_Denmark_IOTDK	368	2022-01-19 09:30:15
0cae	SIGFOX_Denmark_IOTDK	367	2022-01-19 05:28:50
0cb5	SIGFOX_Denmark_IOTDK	366	2022-01-19 01:27:34
0cb8	SIGFOX_Denmark_IOTDK	365	2022-01-18 21:26:12
0cc0	SIGFOX_Denmark_IOTDK	364	2022-01-18 17:24:53
0ccc	SIGFOX_Denmark_IOTDK	362	2022-01-18 09:22:19
0cd9	SIGFOX_Denmark_IOTDK	360	2022-01-18 01:19:43
0ce6	SIGFOX_Denmark_IOTDK	358	2022-01-17 17:16:57
0ceb	SIGFOX_Denmark_IOTDK	357	2022-01-17 13:14:40
0cf1	SIGFOX_Denmark_IOTDK	356	2022-01-17 09:12:37
0cf8	SIGFOX_Denmark_IOTDK	355	2022-01-17 05:10:37
0cfe	SIGFOX_Denmark_IOTDK	354	2022-01-17 01:08:39
0d06	SIGFOX_Denmark_IOTDK	353	2022-01-16 21:06:38
0d76	SIGFOX_Denmark_IOTDK	352	2022-01-13 16:31:02
