# Supplementary material for: A novel kinetic energy harvesting system for lifetime deployments of wildlife trackers
Source: PLoS One. 2023 May 17;18(5):e0285930. doi: 10.1371/journal.pone.0285930 (PMC10191315; doi:10.1371/journal.pone.0285930)
Supplement: S1 Data — (ZIP) [file pone.0285930.s005.zip › Data [PONE-D-23-04652]/Raw data/V1/Experiment1_raw.xlsx]

## Sheet: in
Data	Operator	Sequence number	Timestamp
0bbc	SIGFOX_Denmark_IOTDK	34	2022-01-07 09:41:19
0bbe	SIGFOX_Denmark_IOTDK	33	2022-01-07 05:39:30
0bc5	SIGFOX_Denmark_IOTDK	32	2022-01-07 01:37:35
0bc9	SIGFOX_Denmark_IOTDK	30	2022-01-06 17:33:23
0bcd	SIGFOX_Denmark_IOTDK	29	2022-01-06 13:31:03
0bd2	SIGFOX_Denmark_IOTDK	28	2022-01-06 09:28:52
0bd0	SIGFOX_Denmark_IOTDK	27	2022-01-06 05:26:59
0bd6	SIGFOX_Denmark_IOTDK	26	2022-01-06 01:25:09
0bdd	SIGFOX_Denmark_IOTDK	24	2022-01-05 17:20:59
0bdf	SIGFOX_Denmark_IOTDK	23	2022-01-05 13:18:54
0bdf	SIGFOX_Denmark_IOTDK	22	2022-01-05 09:16:28
0bea	SIGFOX_Denmark_IOTDK	20	2022-01-05 01:12:34
0bec	SIGFOX_Denmark_IOTDK	19	2022-01-04 21:10:10
0bee	SIGFOX_Denmark_IOTDK	16	2022-01-04 09:02:39
0bf1	SIGFOX_Denmark_IOTDK	15	2022-01-04 05:00:44
0bf7	SIGFOX_Denmark_IOTDK	14	2022-01-04 00:58:48
0bf7	SIGFOX_Denmark_IOTDK	13	2022-01-03 20:56:17
0c07	SIGFOX_Denmark_IOTDK	10	2022-01-03 08:47:51
0c09	SIGFOX_Denmark_IOTDK	9	2022-01-03 04:44:19
0c0c	SIGFOX_Denmark_IOTDK	8	2022-01-03 00:41:09
0c12	SIGFOX_Denmark_IOTDK	7	2022-01-02 20:38:17
0c17	SIGFOX_Denmark_IOTDK	6	2022-01-02 16:35:51
0c17	SIGFOX_Denmark_IOTDK	5	2022-01-02 12:33:20
0c17	SIGFOX_Denmark_IOTDK	4	2022-01-02 08:31:14
0c1c	SIGFOX_Denmark_IOTDK	3	2022-01-02 04:29:09
0c22	SIGFOX_Denmark_IOTDK	2	2022-01-02 00:26:58
0c25	SIGFOX_Denmark_IOTDK	1	2022-01-01 20:23:38
