# Supplementary material for: A novel kinetic energy harvesting system for lifetime deployments of wildlife trackers
Source: PLoS One. 2023 May 17;18(5):e0285930. doi: 10.1371/journal.pone.0285930 (PMC10191315; doi:10.1371/journal.pone.0285930)
Supplement: S1 Data — (ZIP) [file pone.0285930.s005.zip › Data [PONE-D-23-04652]/Raw data/V1/Experiment4_raw.xlsx]

## Sheet: in
Data	Operator	Sequence number	Timestamp
0bd8	SIGFOX_Denmark_IOTDK	110	24/02/2022 11:52
0bf5	SIGFOX_Denmark_IOTDK	103	23/02/2022 07:35
0c30	SIGFOX_Denmark_IOTDK	80	20/02/2022 22:48
0c6b	SIGFOX_Denmark_IOTDK	63	18/02/2022 05:50
0d4f	SIGFOX_Denmark_IOTDK	1	2022-07-02 06:10:00
