# Supplementary material for: A novel kinetic energy harvesting system for lifetime deployments of wildlife trackers
Source: PLoS One. 2023 May 17;18(5):e0285930. doi: 10.1371/journal.pone.0285930 (PMC10191315; doi:10.1371/journal.pone.0285930)
Supplement: S1 Data — (ZIP) [file pone.0285930.s005.zip › Data [PONE-D-23-04652]/Raw data/V1/Experiment3_raw.xlsx]

## Sheet: in
Data	Operator	Sequence number	Timestamp
0bc7	SIGFOX_Denmark_IOTDK	231	19/12/2021 06.45
0bcb	SIGFOX_Denmark_IOTDK	230	19/12/2021 02.45
0bd0	SIGFOX_Denmark_IOTDK	229	18/12/2021 22.46
0bd4	SIGFOX_Denmark_IOTDK	225	18/12/2021 06.46
0bdd	SIGFOX_Denmark_IOTDK	224	18/12/2021 02.46
0bdd	SIGFOX_Denmark_IOTDK	223	17/12/2021 22.46
0bda	SIGFOX_Denmark_IOTDK	219	17/12/2021 06.47
0bf1	SIGFOX_Denmark_IOTDK	214	16/12/2021 10.48
0bec	SIGFOX_Denmark_IOTDK	213	16/12/2021 06.48
0bf3	SIGFOX_Denmark_IOTDK	212	16/12/2021 02.48
0c03	SIGFOX_Denmark_IOTDK	208	15/12/2021 10.48
0c07	SIGFOX_Denmark_IOTDK	206	15/12/2021 02.48
0c12	SIGFOX_Denmark_IOTDK	204	14/12/2021 18.49
0c12	SIGFOX_Denmark_IOTDK	202	14/12/2021 10.48
0c0c	SIGFOX_Denmark_IOTDK	201	14/12/2021 06.48
