# Supplementary material for: A novel kinetic energy harvesting system for lifetime deployments of wildlife trackers
Source: PLoS One. 2023 May 17;18(5):e0285930. doi: 10.1371/journal.pone.0285930 (PMC10191315; doi:10.1371/journal.pone.0285930)
Supplement: S1 Data — (ZIP) [file pone.0285930.s005.zip › Data [PONE-D-23-04652]/Raw data/V1/Experiment2_raw.xlsx]

## Sheet: in
Data	Operator	Sequence number	Timestamp
0ca6	SIGFOX_Switzerland_Heliot	291	20/12/2021 04.46
0cae	SIGFOX_Switzerland_Heliot	290	20/12/2021 00.43
0cb5	SIGFOX_Switzerland_Heliot	288	19/12/2021 16.39
0ca9	SIGFOX_Switzerland_Heliot	282	18/12/2021 16.27
0c97	SIGFOX_Switzerland_Heliot	278	18/12/2021 00.18
0c75	SIGFOX_Switzerland_Heliot	267	16/12/2021 03.55
0c7a	SIGFOX_Switzerland_Heliot	266	15/12/2021 23.54
0c7c	SIGFOX_Switzerland_Heliot	263	15/12/2021 11.48
0c43	SIGFOX_Switzerland_Heliot	257	14/12/2021 11.35
0c29	SIGFOX_Switzerland_Heliot	256	14/12/2021 07.32
0c2c	SIGFOX_Switzerland_Heliot	255	14/12/2021 03.31
