# Supplementary material for: A novel kinetic energy harvesting system for lifetime deployments of wildlife trackers
Source: PLoS One. 2023 May 17;18(5):e0285930. doi: 10.1371/journal.pone.0285930 (PMC10191315; doi:10.1371/journal.pone.0285930)
Supplement: S1 Data — (ZIP) [file pone.0285930.s005.zip › Data [PONE-D-23-04652]/Raw data/V2/Experiment8_uncompressed.xlsm]

## Sheet: V4_Exmoor_GPS
Data	Voltage	Acc	TFF	Lat	Long	Sequence number	Timestamp
2d8e0b60416e6b76245ee923	2912	11662	65	54.7294	10.6875	2081	2023-04-17 11:00:47
35160b58366e6c94a45ed223	2904	13590	54	54.7351	10.6856	2077	2023-04-05 15:39:07
32340b5a466e6a7da45f2be3	2906	12852	70	54.7244	10.6928	2074	2023-03-25 14:57:47
017a0b5a2a6e6b71245eb443	2906	378	42	54.7293	10.6832	2073	2023-03-21 11:09:49
39fa0b5879	2904	14842				2072	2023-03-11 15:22:20
2e140b5a376e6c04a45ebae3	2906	11796	55	54.7323	10.6837	2071	2023-03-05 11:13:53
31940b56336e6bee245ec323	2902	12692	51	54.7318	10.6844	2070	2023-02-24 15:10:49
2f960b56456e6c1a245ed583	2902	12182	69	54.7327	10.6859	2069	2023-02-15 07:16:13
015d0b56546e6c85a45edb23	2902	349	84	54.7326	10.6897	2068	28/01/2023 23:06
01a30b58336e6be1245ef223	2904	419	51	54.7315	10.6837	2067	17/01/2023 22:41
26590b5608	2902	9817				2066	24/12/2022 07:02
023e0b664a6e6c56a45ec323	2918	574	74	54.7337	10.687	2065	19/12/2022 14:58
2c0c0b87386e6bc4a45f1003	2951	11276	56	54.7321	10.6828	2064	18/12/2022 14:51
39030bd2546e6bfaa45ef183	3026	14595	84	54.7321	10.6881	2062	16/12/2022 14:37
30d10bf1346e6bfaa45eaf03	3057	12497	52	54.731	10.6906	2061	15/12/2022 14:32
32e00c86396e6c4ea45ee363	3206	13024	57	54.7339	10.6844	2057	11/12/2022 14:05
2eab0d31226e6bdda45ebaa3	3377	11947	34	54.7315	10.6882	2053	07/12/2022 13:41
3f3f0d54376e6c13a45f05c3	3412	16191	55	54.7348	10.6863	2052	06/12/2022 13:37
0d5a						2050	04/12/2022 13:33
0d5d						2049	03/12/2022 13:30
0d5f						2048	02/12/2022 13:28
		Average TTF	59.5625
