# Supplementary material for: A novel kinetic energy harvesting system for lifetime deployments of wildlife trackers
Source: PLoS One. 2023 May 17;18(5):e0285930. doi: 10.1371/journal.pone.0285930 (PMC10191315; doi:10.1371/journal.pone.0285930)
Supplement: S1 Data — (ZIP) [file pone.0285930.s005.zip › Data [PONE-D-23-04652]/Raw data/V2/V2_Baseline.xlsx]

## Sheet: in
Radius (Computed location)	Longitude (Computed location)	Latitude (Computed location)	Data	Device ID	Operator	Sequence number	Timestamp
4700	12.5959	55.702	0cf1	0121E1AC	SIGFOX_Denmark_IOTDK	525	2023-01-01 17:33:29
4800	12.5967	55.702	0d00	0121E1AC	SIGFOX_Denmark_IOTDK	523	2022-12-30 17:35:34
4600	12.5968	55.7027	0d06	0121E1AC	SIGFOX_Denmark_IOTDK	522	2022-12-29 17:36:14
4500	12.5971	55.7039	0d0e	0121E1AC	SIGFOX_Denmark_IOTDK	521	2022-12-28 17:36:58
4600	12.5968	55.7027	0d1b	0121E1AC	SIGFOX_Denmark_IOTDK	519	2022-12-26 17:37:27
4700	12.5951	55.7018	0d23	0121E1AC	SIGFOX_Denmark_IOTDK	518	2022-12-25 17:37:55
4700	12.5955	55.7022	0d28	0121E1AC	SIGFOX_Denmark_IOTDK	517	2022-12-24 17:37:39
4700	12.5946	55.7025	0d31	0121E1AC	SIGFOX_Denmark_IOTDK	516	2022-12-23 17:37:19
4500	12.5949	55.7041	0d39	0121E1AC	SIGFOX_Denmark_IOTDK	515	2022-12-22 17:37:46
4800	12.5966	55.7028	0d3e	0121E1AC	SIGFOX_Denmark_IOTDK	514	2022-12-21 17:37:57
4800	12.594	55.7014	0d4f	0121E1AC	SIGFOX_Denmark_IOTDK	512	2022-12-19 17:38:03
4800	12.5899	55.7048	0d57	0121E1AC	SIGFOX_Denmark_IOTDK	511	2022-12-18 17:36:48
4600	12.5917	55.7034	0d5d	0121E1AC	SIGFOX_Denmark_IOTDK	510	2022-12-17 17:35:00
4600	12.5924	55.7027	0d65	0121E1AC	SIGFOX_Denmark_IOTDK	509	2022-12-16 17:32:39
4600	12.5917	55.7033	0d6d	0121E1AC	SIGFOX_Denmark_IOTDK	508	2022-12-15 17:30:52
4600	12.5958	55.7017	0d7c	0121E1AC	SIGFOX_Denmark_IOTDK	507	2022-12-14 17:29:58
4200	12.5972	55.7018	0d76	0121E1AC	SIGFOX_Denmark_IOTDK	506	2022-12-13 17:28:55
