# Supplementary material for: A novel kinetic energy harvesting system for lifetime deployments of wildlife trackers
Source: PLoS One. 2023 May 17;18(5):e0285930. doi: 10.1371/journal.pone.0285930 (PMC10191315; doi:10.1371/journal.pone.0285930)
Supplement: S1 Data — (ZIP) [file pone.0285930.s005.zip › Data [PONE-D-23-04652]/Raw data/V2/Experiment7_raw.xlsx]

## Sheet: in
Data	Device ID	Operator	Sequence number	Timestamp
3f3f0d54376e6c13a45f05c3	0121E1A9	SIGFOX_Spain_Cellnex	2052	2022-12-06 13:37:00
0d5a	0121E1A9	SIGFOX_Spain_Cellnex	2050	2022-12-04 13:33:22
0d5d	0121E1A9	SIGFOX_Spain_Cellnex	2049	2022-12-03 13:30:09
0d5f	0121E1A9	SIGFOX_Spain_Cellnex	2048	2022-12-02 13:28:09
0d65	0121E1A9	SIGFOX_Spain_Cellnex	2046	2022-11-30 13:25:57
0d68	0121E1A9	SIGFOX_Spain_Cellnex	2045	2022-11-29 13:24:46
0d6b	0121E1A9	SIGFOX_Spain_Cellnex	2043	2022-11-27 13:23:45
0d73	0121E1A9	SIGFOX_Spain_Cellnex	2040	2022-11-24 13:26:39
0d79	0121E1A9	SIGFOX_Spain_Cellnex	2039	2022-11-23 13:26:53
0d81	0121E1A9	SIGFOX_Spain_Cellnex	2038	2022-11-22 13:24:56
