# Supplementary material for: A novel kinetic energy harvesting system for lifetime deployments of wildlife trackers
Source: PLoS One. 2023 May 17;18(5):e0285930. doi: 10.1371/journal.pone.0285930 (PMC10191315; doi:10.1371/journal.pone.0285930)
Supplement: S1 Data — (ZIP) [file pone.0285930.s005.zip › Data [PONE-D-23-04652]/Raw data/V2/Experiment6_raw.xlsx]

## Sheet: in
Radius (Computed location)	Longitude (Computed location)	Latitude (Computed location)	Data	Device ID	Operator	Sequence number	Timestamp
11600	8.99255	47.6602	0dc7	0121E1AC	SIGFOX_Switzerland_Heliot	262	2022-11-09 05:12:20
12100	8.99345	47.6612	0d9b	0121E1AC	SIGFOX_Switzerland_Heliot	257	2022-11-04 05:26:43
