# Supplementary material for: A novel kinetic energy harvesting system for lifetime deployments of wildlife trackers
Source: PLoS One. 2023 May 17;18(5):e0285930. doi: 10.1371/journal.pone.0285930 (PMC10191315; doi:10.1371/journal.pone.0285930)
Supplement: S1 Data — (ZIP) [file pone.0285930.s005.zip › Data [PONE-D-23-04652]/Raw data/V2/Experiment6_journal.xlsx]

## Sheet: Sheet1
Dates	Time of day	Minutes
2022-11-09			avg. walking per day:	88.6429
2022-11-09
2022-11-09
2022-11-08	18:30:00	30
2022-11-08	10:14:00	83
2022-11-07	18:05:00	29
2022-11-07	12:08:00	55
2022-11-07	07:24:00	27
2022-11-06	17:30:00	27
2022-11-06	13:21:00	40
2022-11-06	07:55:00	5
2022-11-05	17:20:00	30
2022-11-05	11:00:00	60
2022-11-05	07:50:00	5
2022-11-04	18:00:00	5
2022-11-04	12:54:00	47
2022-11-04	07:32:00	25
2022-11-03	09:35:00	84
2022-11-02	17:19:00	7
2022-11-02	09:23:00	86
2022-11-02	07:06:00	8
2022-11-01	17:12:00	37
2022-11-01	14:50:00	7
2022-11-01	09:35:00	23
2022-11-01	07:41:00	8
2022-10-31	17:22:00	5
2022-10-31	14:30:00	60
2022-10-31	07:25:00	35
2022-10-30	17:10:00	32
2022-10-30	10:35:00	34
2022-10-30	08:10:00	34
2022-10-29	18:08:00	14
2022-10-29	07:17:00	33
2022-10-28	16:08:00	44
2022-10-28	08:00:00	22
2022-10-27	19:12:00	28
2022-10-27	12:17:00	52
2022-10-27	08:00:00	5
2022-10-26	20:55:00	20
2022-10-26	12:00:00	65
2022-10-26	07:15:00	30
