# Supplementary material for: A novel kinetic energy harvesting system for lifetime deployments of wildlife trackers
Source: PLoS One. 2023 May 17;18(5):e0285930. doi: 10.1371/journal.pone.0285930 (PMC10191315; doi:10.1371/journal.pone.0285930)
Supplement: S1 Data — (ZIP) [file pone.0285930.s005.zip › Data [PONE-D-23-04652]/Raw data/V2/Experiment5_raw.xlsx]

## Sheet: in
Radius (Computed location)	Longitude (Computed location)	Latitude (Computed location)	Data	Device ID	Operator	Sequence number	Timestamp
4700	9.15874	47.6797	0d41	0121E1B3	SIGFOX_Germany	440	2022-11-08 04:29:24
5500	9.16172	47.6795	0d3e	0121E1B3	SIGFOX_Germany	439	2022-11-07 04:39:16
5900	9.16132	47.6733	0d3e	0121E1B3	SIGFOX_Germany	438	2022-11-06 04:49:51
4800	9.1599	47.6756	0d3e	0121E1B3	SIGFOX_Switzerland_Heliot	437	2022-11-05 05:00:14
4700	9.16027	47.6807	0d3e	0121E1B3	SIGFOX_Germany	436	2022-11-04 05:10:03
4800	9.15836	47.6781	0d3e	0121E1B3	SIGFOX_Germany	435	2022-11-03 05:20:11
4600	9.1585	47.6779	0d3b	0121E1B3	SIGFOX_Switzerland_Heliot	434	2022-11-02 05:30:07
4700	9.16703	47.6641	0d3b	0121E1B3	SIGFOX_Germany	433	2022-11-01 05:40:32
4000	9.15836	47.682	0d33	0121E1B3	SIGFOX_Germany	432	2022-10-31 05:50:25
5900	9.16267	47.6712	0d36	0121E1B3	SIGFOX_Germany	431	2022-10-30 06:00:58
4600	9.16132	47.6733	0d31	0121E1B3	SIGFOX_Germany	430	2022-10-29 07:10:43
6000	9.16196	47.6723	0d33	0121E1B3	SIGFOX_Germany	429	2022-10-28 07:21:01
5200	9.16159	47.6802	0d33	0121E1B3	SIGFOX_Germany	428	2022-10-27 07:31:32
5700	9.15929	47.6766	0d36	0121E1B3	SIGFOX_Germany	427	2022-10-26 07:42:34
