# Supplementary material for: A novel kinetic energy harvesting system for lifetime deployments of wildlife trackers
Source: PLoS One. 2023 May 17;18(5):e0285930. doi: 10.1371/journal.pone.0285930 (PMC10191315; doi:10.1371/journal.pone.0285930)
Supplement: S1 Data — (ZIP) [file pone.0285930.s005.zip › Data [PONE-D-23-04652]/Raw data/V2/Experiment5_journal.xlsx]

## Sheet: Sheet1
Dates	Time of day	Minutes
2022-11-09	08:31:00	11	avg. min of walking per day	68
2022-11-08	16:14:00	40
2022-11-08	08:59:00	32
2022-11-07	?	15
2022-11-07	10:08:00	47
2022-11-06	15:24:00	35
2022-11-06	10:04:00	38
2022-11-05	17:59:00	17
2022-11-05	09:10:00	43
2022-11-04	?	20
2022-11-04	09:04:00	37
2022-11-03	?	30
2022-11-03	08:57:00	28
2022-11-02	?	35
2022-11-02	09:15:00	40
2022-11-01	19:33:00	27
2022-11-01	09:15:00	48
2022-11-01	01:24:00	23
2022-10-31	17:31:00	42
2022-10-31	10:02:00	46
2022-10-30	16:36:00	46
2022-10-30	09:41:00	35
2022-10-29	09:00:00	30
2022-10-29	18:00:00	50
2022-10-28	15:51:00	24
2022-10-28	09:01:00	32
2022-10-27	08:52:00	30
2022-10-26	08:59:00	32
2022-10-26	?	30
