# Supplementary material for: A novel kinetic energy harvesting system for lifetime deployments of wildlife trackers
Source: PLoS One. 2023 May 17;18(5):e0285930. doi: 10.1371/journal.pone.0285930 (PMC10191315; doi:10.1371/journal.pone.0285930)
Supplement: S1 Data — (ZIP) [file pone.0285930.s005.zip › Data [PONE-D-23-04652]/Raw data/V2/Experiment6_downloadedHEX.txt]

169

171

173

175

176

180

185

185

188

193

193

195

198

204

206
