# Supplementary material for: A novel kinetic energy harvesting system for lifetime deployments of wildlife trackers
Source: PLoS One. 2023 May 17;18(5):e0285930. doi: 10.1371/journal.pone.0285930 (PMC10191315; doi:10.1371/journal.pone.0285930)
Supplement: S1 Data — (ZIP) [file pone.0285930.s005.zip › Data [PONE-D-23-04652]/Raw data/V2/Experiment8_raw.xlsx]

## Sheet: in
Data	Device ID	Operator	Sequence number	Timestamp
2d8e0b60416e6b76245ee923	0121E1A9	SIGFOX_Spain_Cellnex	2081	2023-04-17 11:00:47
35160b58366e6c94a45ed223	0121E1A9	SIGFOX_Spain_Cellnex	2077	2023-04-05 15:39:07
32340b5a466e6a7da45f2be3	0121E1A9	SIGFOX_Spain_Cellnex	2074	2023-03-25 14:57:47
017a0b5a2a6e6b71245eb443	0121E1A9	SIGFOX_Spain_Cellnex	2073	2023-03-21 11:09:49
39fa0b5879	0121E1A9	SIGFOX_Spain_Cellnex	2072	2023-03-11 15:22:20
2e140b5a376e6c04a45ebae3	0121E1A9	SIGFOX_Spain_Cellnex	2071	2023-03-05 11:13:53
31940b56336e6bee245ec323	0121E1A9	SIGFOX_Spain_Cellnex	2070	2023-02-24 15:10:49
2f960b56456e6c1a245ed583	0121E1A9	SIGFOX_Spain_Cellnex	2069	2023-02-15 07:16:13
015d0b56546e6c85a45edb23	0121E1A9	SIGFOX_Spain_Cellnex	2068	2023-01-28 23:06:19
01a30b58336e6be1245ef223	0121E1A9	SIGFOX_Spain_Cellnex	2067	2023-01-17 22:41:17
26590b5608	0121E1A9	SIGFOX_Spain_Cellnex	2066	2023-12-24 07:02:00
023e0b664a6e6c56a45ec323	0121E1A9	SIGFOX_Spain_Cellnex	2065	2022-12-19 14:58:19
2c0c0b87386e6bc4a45f1003	0121E1A9	SIGFOX_Spain_Cellnex	2064	2022-12-18 14:51:37
39030bd2546e6bfaa45ef183	0121E1A9	SIGFOX_Spain_Cellnex	2062	2022-12-16 14:37:37
30d10bf1346e6bfaa45eaf03	0121E1A9	SIGFOX_Spain_Cellnex	2061	2022-12-15 14:32:19
32e00c86396e6c4ea45ee363	0121E1A9	SIGFOX_Spain_Cellnex	2057	2022-12-11 14:05:51
2eab0d31226e6bdda45ebaa3	0121E1A9	SIGFOX_Spain_Cellnex	2053	2022-12-07 13:41:19
3f3f0d54376e6c13a45f05c3	0121E1A9	SIGFOX_Spain_Cellnex	2052	2022-12-06 13:37:42
